# Supplementary material for: Two Patterns of White Matter Connection in Multiple Gliomas: Evidence from Probabilistic Fiber Tracking
Source: J Clin Med. 2022 Jun 27;11(13):3693. doi: 10.3390/jcm11133693 (PMC9267772; doi:10.3390/jcm11133693)
Supplement: Supplementary file 1 [file jcm-11-03693-s001.zip]

Archive with 1 entries (1 files):
- jcm-1688849-supplementary.pdf
